# Supplementary material for: The Combination of Lactoferrin and Creatine Ameliorates Muscle Decay in a Sarcopenia Murine Model
Source: Nutrients. 2024 Jun 19;16(12):1958. doi: 10.3390/nu16121958 (PMC11207062; doi:10.3390/nu16121958)
Supplement: Supplementary file 1 [file nutrients-16-01958-s001.zip]

Archive with 1 entries (1 files):
- nutrients-3038881-supplementary.pdf
